# Supplementary material for: Scaffold-Free Bioprinter Utilizing Layer-By-Layer Printing of Cellular Spheroids
Source: Micromachines (Basel). 2019 Aug 29;10(9):570. doi: 10.3390/mi10090570 (PMC6780220; doi:10.3390/mi10090570)
Supplement: Supplementary file 1 [file micromachines-10-00570-s001.zip]

Archive with 7 entries (7 files):
- Spreadsheet S1.xlsx
- Video S1. Layer-by-layer bioprinting process..wmv
- Video S2. Alginate bead synthesis..wmv
- Video S3. Printing of alginate beads onto the needle array..wmv
- Video S4. Printing of two layers of alginate beads onto the needle array..wmv
- BioPrinter_3.ino
- Images S1.tif
