# Supplementary material for: Scaffold-Free Bioprinter Utilizing Layer-By-Layer Printing of Cellular Spheroids
Source: Micromachines (Basel). 2019 Aug 29;10(9):570. doi: 10.3390/mi10090570 (PMC6780220; doi:10.3390/mi10090570)
Supplement: Supplementary file 1 [file micromachines-10-00570-s001.zip › Spreadsheet S1.xlsx]

## Sheet: Sheet1
Figure 3
D	Beads Only	Beads + PBST		F-Test Two-Sample for Variances				t-Test: Two-Sample Assuming Equal Variances
	n = 28	n = 18
Average	98.2857	98.4444			Variable 1	Variable 2			Variable 1	Variable 2
SD	2.53651	2.79121		Mean	98.2857	98.4444		Mean	98.2857	98.4444
SE	0.463101	0.624133		Variance	6.43386	7.79085		Variance	6.43386	7.79085
				Observations	28	18		Observations	28	18
				df	27	17		Pooled Variance	6.95815
				F	0.825823			Hypothesized Mean Difference	0
				P(F<=f) one-tail	0.31981			df	44
				F Critical one-tail	0.495572			t Stat	-0.199181
								P(T<=t) one-tail	0.421519
								t Critical one-tail	1.68023
								P(T<=t) two-tail	0.843038
								t Critical two-tail	2.01537
E	1 s	2 s	5 s	8 s
	n = 13	n = 13	n = 13	n = 13
Average	91.3846	92.6154	97.8462	97.5385
SD	8.92131	6.50049	3.86967	4.17563
SE	2.30347	1.67842	0.999145	1.07814
Anova: Two-Factor Without Replication
							1 s vs 2 s				1 s vs 5 s				1 s vs 8 s				2 s vs 5 s				2 s vs 8 s				5 s vs 8 s
SUMMARY	Count	Sum	Average	Variance			F-Test Two-Sample for Variances				F-Test Two-Sample for Variances				F-Test Two-Sample for Variances				F-Test Two-Sample for Variances				F-Test Two-Sample for Variances				F-Test Two-Sample for Variances
1	4	380	95	100
2	4	372	93	68				Variable 1	Variable 2			Variable 1	Variable 2			Variable 1	Variable 2			Variable 1	Variable 2			Variable 1	Variable 2			Variable 1	Variable 2
3	4	372	93	25.3333			Mean	91.3846	92.6154		Mean	91.3846	97.8462		Mean	91.3846	97.5385		Mean	92.6154	97.8462		Mean	92.6154	97.5385		Mean	97.5385	97.8462
4	4	376	94	58.6667			Variance	79.5897	42.2564		Variance	79.5897	14.9744		Variance	79.5897	17.4359		Variance	42.2564	14.9744		Variance	42.2564	17.4359		Variance	17.4359	14.9744
5	4	384	96	64			Observations	13	13		Observations	13	13		Observations	13	13		Observations	13	13		Observations	13	13		Observations	13	13
6	4	372	93	36			df	12	12		df	12	12		df	12	12		df	12	12		df	12	12		df	12	12
7	4	388	97	36			F	1.8835			F	5.31507			F	4.56471			F	2.82192			F	2.42353			F	1.16438
8	4	384	96	32			P(F<=f) one-tail	0.143337			P(F<=f) one-tail	0.00353114			P(F<=f) one-tail	0.00678974			P(F<=f) one-tail	0.0424064			P(F<=f) one-tail	0.0696111			P(F<=f) one-tail	0.398183
9	4	368	92	128			F Critical one-tail	2.68664			F Critical one-tail	2.68664			F Critical one-tail	2.68664			F Critical one-tail	2.68664			F Critical one-tail	2.68664			F Critical one-tail	2.68664
10	4	380	95	100
11	4	376	94	5.33333			t-test				t-test				t-test				t-test				t-test				t-test
12	4	400	100	0			p-value	0.691			p-value	0.029			p-value	0.038			p-value	0.022			p-value	0.031			p-value	0.847
13	4	380	95	36
1 s	13	1188	91.3846	79.5897
2 s	13	1204	92.6154	42.2564
5 s	13	1272	97.8462	14.9744
8 s	13	1268	97.5385	17.4359
ANOVA
Source of Variation	SS	df	MS	F	P-value	F crit
Rows	214.769	12	17.8974	0.393757	0.956889	2.0327
Columns	431.692	3	143.897	3.16585	0.0360349	2.86627
Error	1636.31	36	45.453
Total	2282.77	51
F	100 Beads	500 Beads	1000 Beads	2500 Beads	5000 Beads
	n = 10	n = 10	n = 10	n = 10	n = 10
Average	96.875	98.125	97.5	97.5	98.125
SD	5.31148	4.21843	4.37004	4.37004	3.01904
SE	1.67964	1.33398	1.38193	1.38193	0.954703
Anova: Two-Factor Without Replication
SUMMARY	Count	Sum	Average	Variance
1	5	468.75	93.75	39.0625
2	5	487.5	97.5	11.7188
3	5	493.75	98.75	7.8125
4	5	481.25	96.25	31.25
5	5	493.75	98.75	7.8125
6	5	493.75	98.75	7.8125
7	5	481.25	96.25	31.25
8	5	500	100	0
9	5	493.75	98.75	7.8125
10	5	487.5	97.5	31.25
100	10	968.75	96.875	28.2118
500	10	981.25	98.125	17.7951
1000	10	975	97.5	19.0972
2500	10	975	97.5	19.0972
5000	10	981.25	98.125	9.11458
ANOVA
Source of Variation	SS	df	MS	F	P-value	F crit
Rows	147.656	9	16.4062	0.853273	0.573768	2.15261
Columns	10.9375	4	2.73438	0.142212	0.965277	2.63353
Error	692.188	36	19.2274
Total	850.781	49
Figure 4
C	Overlap Coefficient
	n = 12
Average	0.996953
SD	0.000705743
SE	0.000203731
Alginate Bead Diameter	Diameter (µm)
	n = 27
Average	851.028
SD	94.9643
SE	18.2759
