# Supplementary material for: Scaffold-Free Bioprinter Utilizing Layer-By-Layer Printing of Cellular Spheroids
Source: Micromachines (Basel). 2019 Aug 29;10(9):570. doi: 10.3390/mi10090570 (PMC6780220; doi:10.3390/mi10090570)
Supplement: Supplementary file 1 [file micromachines-10-00570-s001.zip › BioPrinter_3.ino]

#include <Servo.h>

Servo swingArm;

// Setup variables and constants
float pitch = 3.175; // distance traveled per rev [mm]
int stepsPerRev = 2000;
float dStep = pitch/stepsPerRev; // distance traveled per step [mm/step]
int angle = 40; // angle for servo to move arm
float sphDia = 0.7; // spheroid diameter [mm]
float sSteps;
float FnSteps;
float SnSteps;
int sphSteps;
int SLOWneedleSteps;
long FASTneedleSteps;
int deltaSteps;
float SLOWneedleDist = 8.5; // distance to bottom of needles [mm]
float FASTneedleDist = 78.0; // distance to top of needles [mm]
float sphDist = 28.0; // distance to spheroids [mm]
int numLayers; // number of layers of spheroids required
int endStop;
int loopStop = 0;

void setup() {
  Serial.begin(9600);
  
  pinMode(2,OUTPUT); // step pin
  pinMode(3,OUTPUT); // direction pin
  pinMode(6,OUTPUT); // vacuum pin
  pinMode(12,INPUT); // end stop pin
  swingArm.attach(10); // servo pin setup
  swingArm.write(0); // sets servo to home position

  Serial.println(" Hello! Please wait while system is calibrating. ");

  endStop = HIGH;
  
  // Calibration of Motor
  while (endStop == HIGH) {
    endStop = digitalRead(12);
  }
  delay(500);
  endStop = HIGH;
  while (endStop == HIGH) {
    endStop = digitalRead(12);
  }

  // Initializing of Step and Motor Values
  deltaSteps = round(sphDia/dStep);
  sSteps = sphDist/dStep;
  SnSteps = SLOWneedleDist/dStep;
  FnSteps = FASTneedleDist/dStep;
  sphSteps = round(sSteps);
  SLOWneedleSteps = round(SnSteps);
  FASTneedleSteps = round(FnSteps);

  // User Input for Number of Layers
  Serial.println(" Enter number of layers to complete: (1-5)");
  while (Serial.available() == 0){
  }
  numLayers = Serial.parseInt();

  // Prompt for Loading Spheroids and Movement of Servo Arm
  Serial.println(" Please load spheroids... ");
  delay(2000);
  swingArm.write(angle);
  Serial.println(" Please enter 'Y' when spheroids have been loaded for printing. ");
  while (Serial.available() == 1){
  }
  delay(1000);
  swingArm.write(0);
  delay(1000); 
  
  Serial.println(" Number of Layers Completed: ");
  
}

void loop() {
  // Stop Loop
  if (loopStop == 0){
    
  // Number of Loops for Required Number of Layers
  for (int i = 1; i <= numLayers; i++){
   
    // Down to Spheroids
    digitalWrite(3,HIGH);
    for (int j = 1; j <= sphSteps; j++){
      digitalWrite(2,HIGH);
      delayMicroseconds(2);
      digitalWrite(2,LOW);
      delayMicroseconds(300);
    }
    
    // Vacuum Engaged
    analogWrite(6,255);
    delay(5000);

    // Up from Spheroids
    digitalWrite(3,LOW);
    for (int k = 1; k <= sphSteps; k++){
      digitalWrite(2,HIGH);
      delayMicroseconds(2);
      digitalWrite(2,LOW);
      delayMicroseconds(150);
    }

    // Move Spheroid Stage
    swingArm.write(angle);

    // Down to Needles: Fast
    digitalWrite(3,HIGH);
    for (int l = 1; l <= FASTneedleSteps; l++){
      digitalWrite(2,HIGH);
      delayMicroseconds(2);
      digitalWrite(2,LOW);
      delayMicroseconds(150);
    }

    delay(250);

    // Down to Needles: Slow
    for (int m = 1; m <= SLOWneedleSteps; m++){
      digitalWrite(2,HIGH);
      delayMicroseconds(2);
      digitalWrite(2,LOW);
      delayMicroseconds(1000);
    }

    // Vacuum Disengaged
    analogWrite(6,0);
    delay(3000);

    // Up from Needles: Slow
    digitalWrite(3,LOW);
    for (int n = 1; n <= SLOWneedleSteps; n++){
      digitalWrite(2,HIGH);
      delayMicroseconds(2);
      digitalWrite(2,LOW);
      delayMicroseconds(1000);
    }

    // Up from Needles: Fast
    for (int o = 1; o <= FASTneedleSteps; o++){
      digitalWrite(2,HIGH);
      delayMicroseconds(2);
      digitalWrite(2,LOW);
      delayMicroseconds(150);
    }

    // Move Spheroid Stage Back
    swingArm.write(0);
    delay(500);

    // Decrease Distance Needed to Travel on Next Layer
    SLOWneedleSteps = SLOWneedleSteps - deltaSteps;

    // Print Layer Number Completed
    Serial.println(i);
    
  }

  // Printing Completed
  Serial.println("----------Printing Finished----------");
  }

  // Loop Stop Counter
  loopStop = 1;
  
}
